# Supplementary material for: Discovery and Confirmation of Ligand Binding Specificities of the Schistosoma japonicum Polarity Protein Scribble
Source: PLoS Negl Trop Dis. 2014 May 1;8(5):e2837. doi: 10.1371/journal.pntd.0002837 (PMC4006718; doi:10.1371/journal.pntd.0002837)
Supplement: Table S1 — Primer sequences used in this study. (XLS) [file pntd.0002837.s001.xls]

## Sheet: Sheet1
Table S1. Sequences of the primers used in this study.
Preimers used for qRT-PCR	Name	Sequence(5'-3')*
SjScrib	ScribF	CTGGAGAACGATATGGATTACGT
	ScribR	ACCCAGGTTACAAATATCCCATC
SjPSMD4	PSMD4F	CCTCACCAACAATTTCCACATCT
	PSMD4R	GATCACTTATAGCCTTGCGAACAT
Clone to pBridge BD	Name	Sequence(5'-3')*
SjScrib-PDZ1	P1-F	ATGAATTCCCTATCGTCACTCTACAAGAG
	P1-R	ATGGATCCTGTTTTTGAAGACGCTTGAATATC
SjScrib-PDZ2	P2-F	ATGAATTCGACACCAAACGAATACCTGAA
	P2-R	ATGGATCCGTCATTTTCGTCAGAATTATAACG
SjScrib-PDZ3	P3-F	ATGAATTCCTGTATAATGAAAAGGGTGTTCCTGTGG
	P3-R	ATGGATCCTGGTGGAGGGGGATCTCTGCG
SjScrib-PDZ4	P4-F	ATGAATTCGGCTTAAGGCGTATCACTGTGACT
	P4-R	ATGGATCCTTCAACTGGACCATCGCATACAAC
Ligand candidates cloning	Name	Sequence(5'-3')*
SjScrib-PDZ1 L1	P1-L1F	GGGAATTCCAACCTCCTAACTTAAGAGATTGGTTATCCCCTG
	P1-L1R	CGGGATCCTTACAACTCTGTTTCAGGGGATAACCAATCTC
SjScrib-PDZ1 L2	P1-L2F	GGGAATTCGCATTCCACTTGATCAGTCGGTTCGTTAATTTTG
	P1-L2R	CGGGATCCTCAGAACGGAGTTTCAAAATTAACGAACCGACTG
SjScrib-PDZ4 L1	P4-L1F	GGGAATTCAACATGTGTGGAGTTGCATCGAATGCCAGTTTC
	P4-L1R	CGGGATCCTTATAATAATAATGGGAAACTGGCATTCGATGC
SjScrib-PDZ4 L2	P4-L2F	GGGAATTCGAAATTAACAAGGAAACCAAGGATGATGCATTC
	P4-L2R	CGGGATCCTTAAATTGATAGTATGAATGCATCATCCTTGGT
SjScrib-PDZ4 L3	P4-L3F	GGGAATTCAGGATGACATATCAAAATTCGATTGATTTGTTTTCTTAC
	P4-L3R	CGGGATCCCTATGCCGGTAATGAAAACAAATCAATCGAATTTTG
SjScrib-PDZ4 L4	P4-L4F	GGGAATTCTTACCTTCGGATGAAGATCTTGGCCCTGACTT
	P4-L4R	CGGGATCCCTATAAAATAATCTTAAAGTCAGGGCCAAGATC
SjScrib-PDZ4 L5	P4-L5F	GGGAATTCGGTGCTATATCTGCTTTACTTATGTATATATTTACAC
	P4-L5R	CGGGATCCTCATACAACAAGTGTAAATATATACATAAGTAAAGCAG
SjScrib-PDZ4 L6	P4-L6F	GGGAATTCTTTTCTTTTGAACAGTTTCTCACATCAGCATTTGC
	P4-L6R	CGGGATCCTTAAATAATAACTGCAAATGCTGATGTGAGAAA
SjScrib-PDZ4 L7	P4-L7F	GGGAATTCTTGGTTTTTACTCCAGAAGATTATATAAGATTTAC
	P4-L7R	CGGGATCCTTAAATTGCAACAGTAAATCTTATATAATCTTCTGG
SjScrib-PDZ4 L8	P4-L8F	GGGAATTCGAATGTGGTGTCCAAAGTATCGCAATCAAGTTCG
	P4-L8R	CGGGATCCTCACAGAACAACATCGAACTTGATTGCGATAC
SjScrib-PDZ4 L9	P4-L9F	GGGAATTCTCTCATATTGTTGCTTTCGGTAATTTCTTGTTC
	P4-L9R	CGGGATCCTTACAAATAAATATAGAACAAGAAATTACCGAAAG
